# Supplementary material for: Stabilization of Near Identical Hydrogen Bonded Octameric Water Clusters in Crystal Structures of Three Distinct Non-Charged Polyamide Macrocyclic Host Molecules
Source: Molecules. 2021 May 9;26(9):2787. doi: 10.3390/molecules26092787 (PMC8125911; doi:10.3390/molecules26092787)
Supplement: Supplementary file 1 [file molecules-26-02787-s001.zip]

Archive with 3 entries (3 files):
- 2-(H2O)4.cif
- checkcif_for_2-(H2O)4.pdf
- Supplementary_information_file.pdf
