# Supplementary material for: Stabilization of Near Identical Hydrogen Bonded Octameric Water Clusters in Crystal Structures of Three Distinct Non-Charged Polyamide Macrocyclic Host Molecules
Source: Molecules. 2021 May 9;26(9):2787. doi: 10.3390/molecules26092787 (PMC8125911; doi:10.3390/molecules26092787)
Supplement: Supplementary file 1 [file molecules-26-02787-s001.zip › 2-(H2O)4.cif]

 
data_3.5b-4H2O 
 
_audit_creation_method            SHELXL-97 
_chemical_name_systematic 
; 
 ? 
; 
_chemical_name_common             ? 
_chemical_melting_point           ? 
_chemical_formula_moiety          ? 
_chemical_formula_sum 
 'C32 H43 N7 O13' 
_chemical_formula_weight          733.73 
 
loop_ 
 _atom_type_symbol 
 _atom_type_description 
 _atom_type_scat_dispersion_real 
 _atom_type_scat_dispersion_imag 
 _atom_type_scat_source 
 'C'  'C'   0.0033   0.0016 
 'International Tables Vol C Tables 4.2.6.8 and 6.1.1.4' 
 'H'  'H'   0.0000   0.0000 
 'International Tables Vol C Tables 4.2.6.8 and 6.1.1.4' 
 'N'  'N'   0.0061   0.0033 
 'International Tables Vol C Tables 4.2.6.8 and 6.1.1.4' 
 'O'  'O'   0.0106   0.0060 
 'International Tables Vol C Tables 4.2.6.8 and 6.1.1.4' 
 
_symmetry_cell_setting            triclinic 
_symmetry_space_group_name_H-M    P-1 
 
loop_ 
 _symmetry_equiv_pos_as_xyz 
 'x, y, z' 
 '-x, -y, -z' 
 
_cell_length_a                    10.1059(3) 
_cell_length_b                    10.7645(3) 
_cell_length_c                    16.9216(5) 
_cell_angle_alpha                 92.533(2) 
_cell_angle_beta                  104.115(2) 
_cell_angle_gamma                 101.344(2) 
_cell_volume                      1742.12(9) 
_cell_formula_units_Z             2 
_cell_measurement_temperature     100(2) 
_cell_measurement_reflns_used   15326
_cell_measurement_theta_min     1.9348
_cell_measurement_theta_max     28.5724
 
_exptl_crystal_description        planar 
_exptl_crystal_colour             colourless 
_exptl_crystal_size_max           0.45 
_exptl_crystal_size_mid           0.22 
_exptl_crystal_size_min           0.11 
_exptl_crystal_density_meas       ? 
_exptl_crystal_density_diffrn     1.399 
_exptl_crystal_density_method     'not measured' 
_exptl_crystal_F_000              776 
_exptl_absorpt_coefficient_mu     0.110 
_exptl_absorpt_correction_type    multi-scan 
_exptl_absorpt_correction_T_min   0.9523 
_exptl_absorpt_correction_T_max   0.9880 
_exptl_absorpt_process_details
;
CrysAlisPro, Agilent Technologies,
Version 1.171.35.15 (release 03-08-2011 CrysAlis171 .NET)
(compiled Aug  3 2011,13:03:54)
Empirical absorption correction using spherical harmonics,
 implemented in SCALE3 ABSPACK scaling algorithm.
;

_exptl_special_details           
;
CrysAlisPro, Agilent Technologies,
Version 1.171.35.15 (release 03-08-2011 CrysAlis171 .NET)
(compiled Aug  3 2011,13:03:54)
Empirical absorption correction using spherical harmonics,
 implemented in SCALE3 ABSPACK scaling algorithm.
;
 
_diffrn_ambient_temperature       100(2) 
_diffrn_radiation_wavelength      0.71073 
_diffrn_radiation_type            MoK\a 
_diffrn_radiation_source          'Enhance (Mo) X-ray Source'
_diffrn_radiation_monochromator   graphite 
_diffrn_measurement_device_type  'Xcalibur, Opal'
_diffrn_measurement_method 	 '\w scans'
_diffrn_detector_area_resol_mean 8.4441
_diffrn_standards_number         ?
_diffrn_standards_interval_count ?
_diffrn_standards_interval_time  ?
_diffrn_standards_decay_%        ?
_diffrn_reflns_number             37615 
_diffrn_reflns_av_R_equivalents   0.0299 
_diffrn_reflns_av_sigmaI/netI     0.0290 
_diffrn_reflns_limit_h_min        -13 
_diffrn_reflns_limit_h_max        12 
_diffrn_reflns_limit_k_min        -13 
_diffrn_reflns_limit_k_max        14 
_diffrn_reflns_limit_l_min        -22 
_diffrn_reflns_limit_l_max        22 
_diffrn_reflns_theta_min          1.94 
_diffrn_reflns_theta_max          28.64 
_reflns_number_total              8195 
_reflns_number_gt                 6413 
_reflns_threshold_expression      >2sigma(I) 
 
_computing_data_collection       
;
CrysAlisPro, Agilent Technologies,
Version 1.171.35.15 (release 03-08-2011 CrysAlis171 .NET)
(compiled Aug  3 2011,13:03:54)
;
_computing_cell_refinement       
;
CrysAlisPro, Agilent Technologies,
Version 1.171.35.15 (release 03-08-2011 CrysAlis171 .NET)
(compiled Aug  3 2011,13:03:54)
;
_computing_data_reduction        
;
CrysAlisPro, Agilent Technologies,
Version 1.171.35.15 (release 03-08-2011 CrysAlis171 .NET)
(compiled Aug  3 2011,13:03:54)
;
_computing_structure_solution    'SHELXS-97 (Sheldrick, 1990)'
_computing_structure_refinement  'SHELXL-97 (Sheldrick, 1997)'
_computing_molecular_graphics     'ortep, Wingx, Mercury, Olex2' 
_computing_publication_material   SHELXTL-97 
 
_refine_special_details 
; 
 Refinement of F^2^ against ALL reflections.  The weighted R-factor wR and 
 goodness of fit S are based on F^2^, conventional R-factors R are based 
 on F, with F set to zero for negative F^2^. The threshold expression of 
 F^2^ > 2sigma(F^2^) is used only for calculating R-factors(gt) etc. and is 
 not relevant to the choice of reflections for refinement.  R-factors based 
 on F^2^ are statistically about twice as large as those based on F, and R- 
 factors based on ALL data will be even larger. 
; 
 
_refine_ls_structure_factor_coef  Fsqd  
_refine_ls_matrix_type            full 
_refine_ls_weighting_scheme       calc  
_refine_ls_weighting_details 
 'calc w=1/[\s^2^(Fo^2^)+(0.0375P)^2^+0.6584P] where P=(Fo^2^+2Fc^2^)/3' 
_atom_sites_solution_primary      direct 
_atom_sites_solution_secondary    difmap 
_atom_sites_solution_hydrogens    geom 
_refine_ls_hydrogen_treatment     mixed 
_refine_ls_extinction_method      none 
_refine_ls_extinction_coef        ? 
_refine_ls_number_reflns          8195 
_refine_ls_number_parameters      521 
_refine_ls_number_restraints      0 
_refine_ls_R_factor_all           0.0551 
_refine_ls_R_factor_gt            0.0367 
_refine_ls_wR_factor_ref          0.0903 
_refine_ls_wR_factor_gt           0.0812 
_refine_ls_goodness_of_fit_ref    1.016 
_refine_ls_restrained_S_all       1.016 
_refine_ls_shift/su_max           0.001 
_refine_ls_shift/su_mean          0.000 
 
loop_ 
 _atom_site_label 
 _atom_site_type_symbol 
 _atom_site_fract_x 
 _atom_site_fract_y 
 _atom_site_fract_z 
 _atom_site_U_iso_or_equiv 
 _atom_site_adp_type 
 _atom_site_occupancy 
 _atom_site_symmetry_multiplicity 
 _atom_site_calc_flag 
 _atom_site_refinement_flags 
 _atom_site_disorder_assembly 
 _atom_site_disorder_group 
O1 O 0.33127(11) 1.10757(11) 0.51968(6) 0.0324(3) Uani 1 1 d . . . 
O2 O 0.46816(12) 1.25810(10) 0.47843(6) 0.0333(3) Uani 1 1 d . . . 
O3 O 0.82618(9) 0.88410(9) 0.79892(6) 0.0205(2) Uani 1 1 d . . . 
O4 O 1.00404(10) 1.16569(9) 0.93000(5) 0.0208(2) Uani 1 1 d . . . 
O5 O 0.89148(10) 1.40268(9) 1.02878(5) 0.0205(2) Uani 1 1 d . . . 
O6 O 0.19629(11) 1.13851(9) 0.69306(6) 0.0258(2) Uani 1 1 d . . . 
O7 O 0.20324(10) 0.52321(9) 0.53935(6) 0.0254(2) Uani 1 1 d . . . 
O8 O 1.02744(11) 0.49765(9) 0.72193(7) 0.0303(2) Uani 1 1 d . . . 
O9 O 1.10076(9) 0.82430(8) 0.79388(5) 0.01727(19) Uani 1 1 d . . . 
O10 O 0.51970(11) 0.81302(10) 0.81134(6) 0.0234(2) Uani 1 1 d . . . 
O11 O 0.29241(11) 0.44916(10) 0.94152(7) 0.0239(2) Uani 1 1 d . . . 
O12 O 0.51591(13) 0.64329(12) 0.92981(7) 0.0359(3) Uani 1 1 d . . . 
O13 O 0.14167(11) 0.31327(10) 0.79402(6) 0.0239(2) Uani 1 1 d . . . 
N1 N 0.44734(13) 1.17110(12) 0.52150(7) 0.0229(3) Uani 1 1 d . . . 
N2 N 0.91034(12) 1.07206(11) 0.75232(6) 0.0176(2) Uani 1 1 d . . . 
N3 N 0.86108(12) 1.33795(11) 0.89456(7) 0.0198(2) Uani 1 1 d . . . 
N4 N 0.35497(11) 1.02902(11) 0.75774(6) 0.0172(2) Uani 1 1 d . . . 
N5 N 0.24021(11) 0.82855(10) 0.64141(6) 0.0148(2) Uani 1 1 d . . . 
N6 N 0.34477(12) 0.61292(11) 0.66239(7) 0.0180(2) Uani 1 1 d . . . 
N7 N 0.90403(12) 0.65254(12) 0.70204(7) 0.0216(2) Uani 1 1 d . . . 
C1 C 0.56928(14) 1.14064(13) 0.57850(7) 0.0175(3) Uani 1 1 d . . . 
C2 C 0.69802(14) 1.22287(13) 0.59201(8) 0.0198(3) Uani 1 1 d . . . 
H2A H 0.7093 1.2957 0.5626 0.024 Uiso 1 1 calc R . . 
C3 C 0.81004(14) 1.19673(13) 0.64940(8) 0.0193(3) Uani 1 1 d . . . 
H3A H 0.8989 1.2530 0.6604 0.023 Uiso 1 1 calc R . . 
C4 C 0.79288(13) 1.08772(12) 0.69133(7) 0.0152(3) Uani 1 1 d . . . 
C5 C 0.66375(13) 1.00248(12) 0.67309(7) 0.0164(3) Uani 1 1 d . . . 
H5 H 0.6534 0.9257 0.6988 0.020 Uiso 1 1 calc R . . 
C6 C 0.55067(13) 1.03031(13) 0.61737(7) 0.0165(3) Uani 1 1 d . . . 
H6A H 0.4615 0.9745 0.6059 0.020 Uiso 1 1 calc R . . 
C7 C 0.91984(13) 0.97742(12) 0.80247(7) 0.0149(2) Uani 1 1 d . . . 
C8 C 1.05750(13) 0.99361(12) 0.86613(7) 0.0150(3) Uani 1 1 d . . . 
C9 C 1.14164(13) 0.90587(12) 0.86385(7) 0.0157(3) Uani 1 1 d . . . 
C10 C 1.25866(14) 0.90632(13) 0.92786(8) 0.0192(3) Uani 1 1 d . . . 
H10 H 1.3157 0.8464 0.9260 0.023 Uiso 1 1 calc R . . 
C11 C 1.28941(14) 0.99683(13) 0.99443(8) 0.0207(3) Uani 1 1 d . . . 
H11 H 1.3681 0.9974 1.0388 0.025 Uiso 1 1 calc R . . 
C12 C 1.20892(14) 1.08658(13) 0.99835(8) 0.0193(3) Uani 1 1 d . . . 
H12 H 1.2322 1.1478 1.0444 0.023 Uiso 1 1 calc R . . 
C13 C 1.09350(13) 1.08478(12) 0.93330(8) 0.0170(3) Uani 1 1 d . . . 
C14 C 1.02623(14) 1.25795(12) 0.99739(7) 0.0173(3) Uani 1 1 d . . . 
H14A H 1.1217 1.3116 1.0092 0.021 Uiso 1 1 calc R . . 
H14B H 1.0156 1.2153 1.0468 0.021 Uiso 1 1 calc R . . 
C15 C 0.91883(13) 1.33903(12) 0.97449(8) 0.0169(3) Uani 1 1 d . . . 
C16 C 0.75182(15) 1.40690(13) 0.86309(8) 0.0234(3) Uani 1 1 d . . . 
H16A H 0.7492 1.4218 0.8055 0.028 Uiso 1 1 calc R . . 
H16B H 0.7740 1.4909 0.8952 0.028 Uiso 1 1 calc R . . 
C17 C 0.60903(15) 1.33417(13) 0.86753(8) 0.0224(3) Uani 1 1 d . . . 
H17A H 0.5421 1.3912 0.8567 0.027 Uiso 1 1 calc R . . 
H17B H 0.6155 1.3086 0.9236 0.027 Uiso 1 1 calc R . . 
C18 C 0.55330(15) 1.21549(13) 0.80631(8) 0.0225(3) Uani 1 1 d . . . 
H18A H 0.5280 1.2417 0.7502 0.027 Uiso 1 1 calc R . . 
H18B H 0.6277 1.1669 0.8094 0.027 Uiso 1 1 calc R . . 
C19 C 0.42636(14) 1.13045(13) 0.82297(8) 0.0196(3) Uani 1 1 d . . . 
H19A H 0.4560 1.0919 0.8747 0.023 Uiso 1 1 calc R . . 
H19B H 0.3598 1.1833 0.8306 0.023 Uiso 1 1 calc R . . 
C20 C 0.24409(13) 1.04086(12) 0.69881(8) 0.0172(3) Uani 1 1 d . . . 
C21 C 0.17464(13) 0.92610(12) 0.63857(7) 0.0159(3) Uani 1 1 d . . . 
C22 C 0.04534(14) 0.92319(13) 0.58497(8) 0.0193(3) Uani 1 1 d . . . 
H22 H 0.0012 0.9932 0.5859 0.023 Uiso 1 1 calc R . . 
C23 C -0.01792(14) 0.81620(14) 0.53009(8) 0.0221(3) Uani 1 1 d . . . 
H23 H -0.1062 0.8117 0.4928 0.027 Uiso 1 1 calc R . . 
C24 C 0.04982(14) 0.71614(13) 0.53065(8) 0.0200(3) Uani 1 1 d . . . 
H24 H 0.0102 0.6425 0.4929 0.024 Uiso 1 1 calc R . . 
C25 C 0.17740(13) 0.72595(12) 0.58779(7) 0.0160(3) Uani 1 1 d . . . 
C26 C 0.24454(13) 0.61212(13) 0.59355(8) 0.0176(3) Uani 1 1 d . . . 
C27 C 0.39992(14) 0.49913(13) 0.68029(9) 0.0216(3) Uani 1 1 d . . . 
H27A H 0.3239 0.4231 0.6593 0.026 Uiso 1 1 calc R . . 
H27B H 0.4318 0.4986 0.7404 0.026 Uiso 1 1 calc R . . 
C28 C 0.52094(14) 0.48990(13) 0.64297(8) 0.0200(3) Uani 1 1 d . . . 
H28A H 0.5440 0.4053 0.6504 0.024 Uiso 1 1 calc R . . 
H28B H 0.4917 0.4974 0.5834 0.024 Uiso 1 1 calc R . . 
C29 C 0.65076(14) 0.59270(13) 0.68132(8) 0.0188(3) Uani 1 1 d . . . 
H29A H 0.6737 0.5920 0.7416 0.023 Uiso 1 1 calc R . . 
H29B H 0.6312 0.6770 0.6681 0.023 Uiso 1 1 calc R . . 
C30 C 0.77559(14) 0.57311(14) 0.65078(9) 0.0256(3) Uani 1 1 d . . . 
H30A H 0.7819 0.4825 0.6516 0.031 Uiso 1 1 calc R . . 
H30B H 0.7630 0.5949 0.5936 0.031 Uiso 1 1 calc R . . 
C31 C 1.01619(14) 0.60846(13) 0.73586(8) 0.0182(3) Uani 1 1 d . . . 
C32 C 1.13361(14) 0.70093(12) 0.79574(8) 0.0177(3) Uani 1 1 d . . . 
H32A H 1.1444 0.6735 0.8516 0.021 Uiso 1 1 calc R . . 
H32B H 1.2225 0.7035 0.7804 0.021 Uiso 1 1 calc R . . 
H10A H 0.521(2) 0.7632(19) 0.8490(12) 0.044(5) Uiso 1 1 d . . . 
H10B H 0.607(2) 0.830(2) 0.8063(13) 0.055(6) Uiso 1 1 d . . . 
H11A H 0.236(2) 0.4935(19) 0.9515(12) 0.044(5) Uiso 1 1 d . . . 
H11B H 0.246(2) 0.403(2) 0.8950(14) 0.053(6) Uiso 1 1 d . . . 
H12A H 0.584(2) 0.626(2) 0.9707(14) 0.062(7) Uiso 1 1 d . . . 
H12B H 0.443(2) 0.580(2) 0.9288(13) 0.054(6) Uiso 1 1 d . . . 
H13A H 0.116(2) 0.376(2) 0.7689(12) 0.049(6) Uiso 1 1 d . . . 
H13B H 0.178(2) 0.270(2) 0.7604(13) 0.056(6) Uiso 1 1 d . . . 
H2 H 0.9843(19) 1.1319(17) 0.7603(10) 0.030(5) Uiso 1 1 d . . . 
H3 H 0.8859(18) 1.2887(17) 0.8611(11) 0.034(5) Uiso 1 1 d . . . 
H4 H 0.3814(17) 0.9556(16) 0.7588(10) 0.027(4) Uiso 1 1 d . . . 
H6 H 0.3768(17) 0.6824(16) 0.6957(10) 0.028(4) Uiso 1 1 d . . . 
H7 H 0.9074(18) 0.7309(18) 0.7178(11) 0.036(5) Uiso 1 1 d . . . 
 
loop_ 
 _atom_site_aniso_label 
 _atom_site_aniso_U_11 
 _atom_site_aniso_U_22 
 _atom_site_aniso_U_33 
 _atom_site_aniso_U_23 
 _atom_site_aniso_U_13 
 _atom_site_aniso_U_12 
O1 0.0200(5) 0.0502(7) 0.0299(6) 0.0083(5) 0.0043(4) 0.0161(5) 
O2 0.0437(7) 0.0253(6) 0.0252(5) 0.0067(4) -0.0058(5) 0.0117(5) 
O3 0.0172(5) 0.0164(5) 0.0236(5) 0.0039(4) -0.0006(4) 0.0007(4) 
O4 0.0207(5) 0.0217(5) 0.0172(4) -0.0051(4) -0.0012(4) 0.0073(4) 
O5 0.0255(5) 0.0191(5) 0.0177(4) 0.0002(4) 0.0082(4) 0.0039(4) 
O6 0.0298(6) 0.0211(5) 0.0254(5) -0.0009(4) -0.0002(4) 0.0130(4) 
O7 0.0227(5) 0.0229(5) 0.0268(5) -0.0076(4) 0.0011(4) 0.0047(4) 
O8 0.0358(6) 0.0187(5) 0.0342(6) -0.0011(4) -0.0001(5) 0.0132(5) 
O9 0.0206(5) 0.0159(5) 0.0151(4) 0.0020(3) 0.0027(3) 0.0059(4) 
O10 0.0209(5) 0.0282(6) 0.0209(5) 0.0073(4) 0.0030(4) 0.0063(4) 
O11 0.0206(5) 0.0250(6) 0.0250(5) 0.0017(4) 0.0040(4) 0.0049(4) 
O12 0.0274(6) 0.0375(7) 0.0354(6) 0.0187(5) 0.0007(5) -0.0040(5) 
O13 0.0256(5) 0.0215(5) 0.0257(5) 0.0040(4) 0.0051(4) 0.0092(4) 
N1 0.0276(7) 0.0257(6) 0.0158(5) -0.0010(5) 0.0003(5) 0.0139(5) 
N2 0.0136(6) 0.0191(6) 0.0168(5) 0.0044(4) 0.0003(4) -0.0005(5) 
N3 0.0256(6) 0.0155(6) 0.0162(5) -0.0009(4) 0.0027(5) 0.0036(5) 
N4 0.0176(6) 0.0156(6) 0.0177(5) -0.0001(4) 0.0024(4) 0.0047(5) 
N5 0.0140(5) 0.0162(5) 0.0146(5) 0.0018(4) 0.0043(4) 0.0034(4) 
N6 0.0178(6) 0.0167(6) 0.0194(5) -0.0007(5) 0.0033(4) 0.0058(5) 
N7 0.0179(6) 0.0165(6) 0.0285(6) -0.0035(5) 0.0023(5) 0.0049(5) 
C1 0.0211(7) 0.0215(7) 0.0107(5) -0.0003(5) 0.0010(5) 0.0108(6) 
C2 0.0283(7) 0.0149(6) 0.0153(6) 0.0023(5) 0.0030(5) 0.0053(6) 
C3 0.0201(7) 0.0178(7) 0.0166(6) 0.0017(5) 0.0019(5) -0.0004(5) 
C4 0.0175(6) 0.0165(6) 0.0115(5) 0.0002(5) 0.0029(5) 0.0048(5) 
C5 0.0178(6) 0.0171(6) 0.0143(6) 0.0027(5) 0.0045(5) 0.0030(5) 
C6 0.0155(6) 0.0204(7) 0.0131(6) -0.0009(5) 0.0035(5) 0.0036(5) 
C7 0.0158(6) 0.0149(6) 0.0136(6) -0.0009(5) 0.0029(5) 0.0044(5) 
C8 0.0140(6) 0.0165(6) 0.0135(6) 0.0031(5) 0.0028(5) 0.0012(5) 
C9 0.0160(6) 0.0162(6) 0.0142(6) 0.0025(5) 0.0050(5) 0.0005(5) 
C10 0.0151(6) 0.0219(7) 0.0213(6) 0.0055(5) 0.0045(5) 0.0049(5) 
C11 0.0159(6) 0.0263(7) 0.0167(6) 0.0041(5) -0.0002(5) 0.0023(6) 
C12 0.0180(7) 0.0221(7) 0.0142(6) -0.0005(5) 0.0016(5) -0.0004(5) 
C13 0.0154(6) 0.0186(6) 0.0170(6) 0.0038(5) 0.0044(5) 0.0027(5) 
C14 0.0185(6) 0.0174(6) 0.0138(6) -0.0014(5) 0.0041(5) -0.0003(5) 
C15 0.0178(6) 0.0127(6) 0.0178(6) 0.0012(5) 0.0054(5) -0.0036(5) 
C16 0.0321(8) 0.0135(6) 0.0202(7) 0.0003(5) -0.0012(6) 0.0051(6) 
C17 0.0281(8) 0.0180(7) 0.0190(6) -0.0019(5) 0.0000(5) 0.0085(6) 
C18 0.0283(8) 0.0181(7) 0.0191(6) -0.0025(5) 0.0053(6) 0.0024(6) 
C19 0.0203(7) 0.0217(7) 0.0157(6) -0.0013(5) 0.0015(5) 0.0067(6) 
C20 0.0181(6) 0.0192(7) 0.0166(6) 0.0030(5) 0.0070(5) 0.0058(5) 
C21 0.0168(6) 0.0171(6) 0.0149(6) 0.0036(5) 0.0053(5) 0.0040(5) 
C22 0.0175(7) 0.0214(7) 0.0205(6) 0.0060(5) 0.0042(5) 0.0076(5) 
C23 0.0142(6) 0.0263(7) 0.0225(7) 0.0038(6) -0.0014(5) 0.0037(6) 
C24 0.0163(7) 0.0212(7) 0.0196(6) -0.0001(5) 0.0015(5) 0.0014(5) 
C25 0.0143(6) 0.0178(6) 0.0161(6) 0.0016(5) 0.0052(5) 0.0023(5) 
C26 0.0143(6) 0.0179(7) 0.0203(6) -0.0001(5) 0.0055(5) 0.0016(5) 
C27 0.0211(7) 0.0176(7) 0.0266(7) 0.0042(5) 0.0057(6) 0.0056(6) 
C28 0.0204(7) 0.0159(7) 0.0238(7) 0.0013(5) 0.0035(5) 0.0070(5) 
C29 0.0203(7) 0.0168(6) 0.0192(6) 0.0010(5) 0.0022(5) 0.0078(5) 
C30 0.0202(7) 0.0233(7) 0.0304(7) -0.0084(6) 0.0035(6) 0.0042(6) 
C31 0.0218(7) 0.0180(7) 0.0181(6) 0.0044(5) 0.0086(5) 0.0068(5) 
C32 0.0200(7) 0.0185(7) 0.0177(6) 0.0040(5) 0.0058(5) 0.0094(5) 
 
_geom_special_details 
; 
 All esds (except the esd in the dihedral angle between two l.s. planes) 
 are estimated using the full covariance matrix.  The cell esds are taken 
 into account individually in the estimation of esds in distances, angles 
 and torsion angles; correlations between esds in cell parameters are only 
 used when they are defined by crystal symmetry.  An approximate (isotropic) 
 treatment of cell esds is used for estimating esds involving l.s. planes. 
; 
 
loop_ 
 _geom_bond_atom_site_label_1 
 _geom_bond_atom_site_label_2 
 _geom_bond_distance 
 _geom_bond_site_symmetry_2 
 _geom_bond_publ_flag 
O1 N1 1.2285(17) . ? 
O2 N1 1.2289(16) . ? 
O3 C7 1.2254(16) . ? 
O4 C13 1.3669(15) . ? 
O4 C14 1.4228(15) . ? 
O5 C15 1.2381(15) . ? 
O6 C20 1.2384(15) . ? 
O7 C26 1.2288(16) . ? 
O8 C31 1.2381(16) . ? 
O9 C9 1.3676(15) . ? 
O9 C32 1.4306(15) . ? 
O10 H10A 0.85(2) . ? 
O10 H10B 0.90(2) . ? 
O11 H11A 0.86(2) . ? 
O11 H11B 0.88(2) . ? 
O12 H12A 0.90(2) . ? 
O12 H12B 0.90(2) . ? 
O13 H13A 0.87(2) . ? 
O13 H13B 0.91(2) . ? 
N1 C1 1.4709(16) . ? 
N2 C7 1.3574(16) . ? 
N2 C4 1.4140(16) . ? 
N2 H2 0.863(18) . ? 
N3 C15 1.3344(17) . ? 
N3 C16 1.4575(17) . ? 
N3 H3 0.872(18) . ? 
N4 C20 1.3374(16) . ? 
N4 C19 1.4581(17) . ? 
N4 H4 0.882(17) . ? 
N5 C25 1.3419(16) . ? 
N5 C21 1.3441(16) . ? 
N6 C26 1.3429(17) . ? 
N6 C27 1.4565(16) . ? 
N6 H6 0.872(17) . ? 
N7 C31 1.3254(17) . ? 
N7 C30 1.4550(18) . ? 
N7 H7 0.865(19) . ? 
C1 C2 1.383(2) . ? 
C1 C6 1.3856(19) . ? 
C2 C3 1.3846(18) . ? 
C2 H2A 0.9500 . ? 
C3 C4 1.4013(18) . ? 
C3 H3A 0.9500 . ? 
C4 C5 1.3956(18) . ? 
C5 C6 1.3852(17) . ? 
C5 H5 0.9500 . ? 
C6 H6A 0.9500 . ? 
C7 C8 1.5110(17) . ? 
C8 C13 1.3952(18) . ? 
C8 C9 1.3947(17) . ? 
C9 C10 1.3943(18) . ? 
C10 C11 1.3885(19) . ? 
C10 H10 0.9500 . ? 
C11 C12 1.3890(19) . ? 
C11 H11 0.9500 . ? 
C12 C13 1.3913(18) . ? 
C12 H12 0.9500 . ? 
C14 C15 1.5124(18) . ? 
C14 H14A 0.9900 . ? 
C14 H14B 0.9900 . ? 
C16 C17 1.521(2) . ? 
C16 H16A 0.9900 . ? 
C16 H16B 0.9900 . ? 
C17 C18 1.5290(18) . ? 
C17 H17A 0.9900 . ? 
C17 H17B 0.9900 . ? 
C18 C19 1.517(2) . ? 
C18 H18A 0.9900 . ? 
C18 H18B 0.9900 . ? 
C19 H19A 0.9900 . ? 
C19 H19B 0.9900 . ? 
C20 C21 1.5021(18) . ? 
C21 C22 1.3908(18) . ? 
C22 C23 1.387(2) . ? 
C22 H22 0.9500 . ? 
C23 C24 1.3845(19) . ? 
C23 H23 0.9500 . ? 
C24 C25 1.3921(18) . ? 
C24 H24 0.9500 . ? 
C25 C26 1.5088(18) . ? 
C27 C28 1.5243(19) . ? 
C27 H27A 0.9900 . ? 
C27 H27B 0.9900 . ? 
C28 C29 1.5222(19) . ? 
C28 H28A 0.9900 . ? 
C28 H28B 0.9900 . ? 
C29 C30 1.5219(19) . ? 
C29 H29A 0.9900 . ? 
C29 H29B 0.9900 . ? 
C30 H30A 0.9900 . ? 
C30 H30B 0.9900 . ? 
C31 C32 1.5117(19) . ? 
C32 H32A 0.9900 . ? 
C32 H32B 0.9900 . ? 
 
loop_ 
 _geom_angle_atom_site_label_1 
 _geom_angle_atom_site_label_2 
 _geom_angle_atom_site_label_3 
 _geom_angle 
 _geom_angle_site_symmetry_1 
 _geom_angle_site_symmetry_3 
 _geom_angle_publ_flag 
C13 O4 C14 119.23(10) . . ? 
C9 O9 C32 119.78(9) . . ? 
H10A O10 H10B 104.8(18) . . ? 
H11A O11 H11B 104.0(18) . . ? 
H12A O12 H12B 103.1(19) . . ? 
H13A O13 H13B 107.0(18) . . ? 
O2 N1 O1 124.16(12) . . ? 
O2 N1 C1 117.88(12) . . ? 
O1 N1 C1 117.95(12) . . ? 
C7 N2 C4 128.15(12) . . ? 
C7 N2 H2 115.7(11) . . ? 
C4 N2 H2 116.1(11) . . ? 
C15 N3 C16 122.43(12) . . ? 
C15 N3 H3 117.4(12) . . ? 
C16 N3 H3 120.0(12) . . ? 
C20 N4 C19 121.83(11) . . ? 
C20 N4 H4 118.5(11) . . ? 
C19 N4 H4 119.5(11) . . ? 
C25 N5 C21 117.14(11) . . ? 
C26 N6 C27 120.06(12) . . ? 
C26 N6 H6 119.2(11) . . ? 
C27 N6 H6 120.7(11) . . ? 
C31 N7 C30 123.63(12) . . ? 
C31 N7 H7 115.2(12) . . ? 
C30 N7 H7 120.7(12) . . ? 
C2 C1 C6 122.19(12) . . ? 
C2 C1 N1 119.24(12) . . ? 
C6 C1 N1 118.56(12) . . ? 
C3 C2 C1 118.52(12) . . ? 
C3 C2 H2A 120.7 . . ? 
C1 C2 H2A 120.7 . . ? 
C2 C3 C4 120.30(13) . . ? 
C2 C3 H3A 119.9 . . ? 
C4 C3 H3A 119.9 . . ? 
C5 C4 C3 119.97(11) . . ? 
C5 C4 N2 123.34(11) . . ? 
C3 C4 N2 116.67(12) . . ? 
C6 C5 C4 119.70(12) . . ? 
C6 C5 H5 120.1 . . ? 
C4 C5 H5 120.1 . . ? 
C1 C6 C5 119.15(12) . . ? 
C1 C6 H6A 120.4 . . ? 
C5 C6 H6A 120.4 . . ? 
O3 C7 N2 124.54(12) . . ? 
O3 C7 C8 120.22(11) . . ? 
N2 C7 C8 115.24(11) . . ? 
C13 C8 C9 118.93(11) . . ? 
C13 C8 C7 120.93(11) . . ? 
C9 C8 C7 119.60(11) . . ? 
O9 C9 C8 114.29(11) . . ? 
O9 C9 C10 124.42(11) . . ? 
C8 C9 C10 121.28(12) . . ? 
C11 C10 C9 118.09(12) . . ? 
C11 C10 H10 121.0 . . ? 
C9 C10 H10 121.0 . . ? 
C10 C11 C12 122.20(12) . . ? 
C10 C11 H11 118.9 . . ? 
C12 C11 H11 118.9 . . ? 
C11 C12 C13 118.53(12) . . ? 
C11 C12 H12 120.7 . . ? 
C13 C12 H12 120.7 . . ? 
O4 C13 C12 124.58(12) . . ? 
O4 C13 C8 114.43(11) . . ? 
C12 C13 C8 120.95(12) . . ? 
O4 C14 C15 107.61(10) . . ? 
O4 C14 H14A 110.2 . . ? 
C15 C14 H14A 110.2 . . ? 
O4 C14 H14B 110.2 . . ? 
C15 C14 H14B 110.2 . . ? 
H14A C14 H14B 108.5 . . ? 
O5 C15 N3 124.26(12) . . ? 
O5 C15 C14 119.75(11) . . ? 
N3 C15 C14 115.97(11) . . ? 
N3 C16 C17 111.84(11) . . ? 
N3 C16 H16A 109.2 . . ? 
C17 C16 H16A 109.2 . . ? 
N3 C16 H16B 109.2 . . ? 
C17 C16 H16B 109.2 . . ? 
H16A C16 H16B 107.9 . . ? 
C16 C17 C18 112.76(12) . . ? 
C16 C17 H17A 109.0 . . ? 
C18 C17 H17A 109.0 . . ? 
C16 C17 H17B 109.0 . . ? 
C18 C17 H17B 109.0 . . ? 
H17A C17 H17B 107.8 . . ? 
C19 C18 C17 111.90(11) . . ? 
C19 C18 H18A 109.2 . . ? 
C17 C18 H18A 109.2 . . ? 
C19 C18 H18B 109.2 . . ? 
C17 C18 H18B 109.2 . . ? 
H18A C18 H18B 107.9 . . ? 
N4 C19 C18 113.50(11) . . ? 
N4 C19 H19A 108.9 . . ? 
C18 C19 H19A 108.9 . . ? 
N4 C19 H19B 108.9 . . ? 
C18 C19 H19B 108.9 . . ? 
H19A C19 H19B 107.7 . . ? 
O6 C20 N4 123.69(12) . . ? 
O6 C20 C21 119.90(11) . . ? 
N4 C20 C21 116.39(11) . . ? 
N5 C21 C22 123.16(12) . . ? 
N5 C21 C20 117.34(11) . . ? 
C22 C21 C20 119.46(11) . . ? 
C23 C22 C21 118.79(12) . . ? 
C23 C22 H22 120.6 . . ? 
C21 C22 H22 120.6 . . ? 
C24 C23 C22 118.84(12) . . ? 
C24 C23 H23 120.6 . . ? 
C22 C23 H23 120.6 . . ? 
C23 C24 C25 118.46(12) . . ? 
C23 C24 H24 120.8 . . ? 
C25 C24 H24 120.8 . . ? 
N5 C25 C24 123.56(12) . . ? 
N5 C25 C26 117.97(11) . . ? 
C24 C25 C26 118.35(12) . . ? 
O7 C26 N6 123.60(12) . . ? 
O7 C26 C25 120.59(11) . . ? 
N6 C26 C25 115.73(11) . . ? 
N6 C27 C28 113.35(11) . . ? 
N6 C27 H27A 108.9 . . ? 
C28 C27 H27A 108.9 . . ? 
N6 C27 H27B 108.9 . . ? 
C28 C27 H27B 108.9 . . ? 
H27A C27 H27B 107.7 . . ? 
C29 C28 C27 112.46(11) . . ? 
C29 C28 H28A 109.1 . . ? 
C27 C28 H28A 109.1 . . ? 
C29 C28 H28B 109.1 . . ? 
C27 C28 H28B 109.1 . . ? 
H28A C28 H28B 107.8 . . ? 
C28 C29 C30 111.88(11) . . ? 
C28 C29 H29A 109.2 . . ? 
C30 C29 H29A 109.2 . . ? 
C28 C29 H29B 109.2 . . ? 
C30 C29 H29B 109.2 . . ? 
H29A C29 H29B 107.9 . . ? 
N7 C30 C29 110.48(11) . . ? 
N7 C30 H30A 109.6 . . ? 
C29 C30 H30A 109.6 . . ? 
N7 C30 H30B 109.6 . . ? 
C29 C30 H30B 109.6 . . ? 
H30A C30 H30B 108.1 . . ? 
O8 C31 N7 123.73(13) . . ? 
O8 C31 C32 119.84(12) . . ? 
N7 C31 C32 116.43(11) . . ? 
O9 C32 C31 108.44(10) . . ? 
O9 C32 H32A 110.0 . . ? 
C31 C32 H32A 110.0 . . ? 
O9 C32 H32B 110.0 . . ? 
C31 C32 H32B 110.0 . . ? 
H32A C32 H32B 108.4 . . ? 
 
loop_ 
 _geom_torsion_atom_site_label_1 
 _geom_torsion_atom_site_label_2 
 _geom_torsion_atom_site_label_3 
 _geom_torsion_atom_site_label_4 
 _geom_torsion 
 _geom_torsion_site_symmetry_1 
 _geom_torsion_site_symmetry_2 
 _geom_torsion_site_symmetry_3 
 _geom_torsion_site_symmetry_4 
 _geom_torsion_publ_flag 
O2 N1 C1 C2 11.03(17) . . . . ? 
O1 N1 C1 C2 -169.33(12) . . . . ? 
O2 N1 C1 C6 -169.38(12) . . . . ? 
O1 N1 C1 C6 10.26(17) . . . . ? 
C6 C1 C2 C3 -3.30(19) . . . . ? 
N1 C1 C2 C3 176.27(11) . . . . ? 
C1 C2 C3 C4 1.29(19) . . . . ? 
C2 C3 C4 C5 2.40(19) . . . . ? 
C2 C3 C4 N2 -176.36(12) . . . . ? 
C7 N2 C4 C5 -0.5(2) . . . . ? 
C7 N2 C4 C3 178.22(12) . . . . ? 
C3 C4 C5 C6 -4.19(18) . . . . ? 
N2 C4 C5 C6 174.49(11) . . . . ? 
C2 C1 C6 C5 1.53(19) . . . . ? 
N1 C1 C6 C5 -178.04(11) . . . . ? 
C4 C5 C6 C1 2.25(18) . . . . ? 
C4 N2 C7 O3 4.4(2) . . . . ? 
C4 N2 C7 C8 -175.27(11) . . . . ? 
O3 C7 C8 C13 -107.49(15) . . . . ? 
N2 C7 C8 C13 72.22(16) . . . . ? 
O3 C7 C8 C9 64.01(17) . . . . ? 
N2 C7 C8 C9 -116.28(13) . . . . ? 
C32 O9 C9 C8 -153.04(11) . . . . ? 
C32 O9 C9 C10 28.48(18) . . . . ? 
C13 C8 C9 O9 -177.28(11) . . . . ? 
C7 C8 C9 O9 11.04(17) . . . . ? 
C13 C8 C9 C10 1.25(19) . . . . ? 
C7 C8 C9 C10 -170.42(12) . . . . ? 
O9 C9 C10 C11 178.46(12) . . . . ? 
C8 C9 C10 C11 0.1(2) . . . . ? 
C9 C10 C11 C12 -0.8(2) . . . . ? 
C10 C11 C12 C13 0.2(2) . . . . ? 
C14 O4 C13 C12 -1.10(19) . . . . ? 
C14 O4 C13 C8 176.51(11) . . . . ? 
C11 C12 C13 O4 178.60(12) . . . . ? 
C11 C12 C13 C8 1.1(2) . . . . ? 
C9 C8 C13 O4 -179.58(11) . . . . ? 
C7 C8 C13 O4 -8.02(18) . . . . ? 
C9 C8 C13 C12 -1.87(19) . . . . ? 
C7 C8 C13 C12 169.69(12) . . . . ? 
C13 O4 C14 C15 176.13(11) . . . . ? 
C16 N3 C15 O5 -3.9(2) . . . . ? 
C16 N3 C15 C14 177.36(12) . . . . ? 
O4 C14 C15 O5 160.88(12) . . . . ? 
O4 C14 C15 N3 -20.34(16) . . . . ? 
C15 N3 C16 C17 -80.58(15) . . . . ? 
N3 C16 C17 C18 -70.44(14) . . . . ? 
C16 C17 C18 C19 168.44(11) . . . . ? 
C20 N4 C19 C18 -96.05(14) . . . . ? 
C17 C18 C19 N4 169.39(11) . . . . ? 
C19 N4 C20 O6 2.5(2) . . . . ? 
C19 N4 C20 C21 -176.08(11) . . . . ? 
C25 N5 C21 C22 1.87(18) . . . . ? 
C25 N5 C21 C20 179.63(11) . . . . ? 
O6 C20 C21 N5 172.09(12) . . . . ? 
N4 C20 C21 N5 -9.29(17) . . . . ? 
O6 C20 C21 C22 -10.06(19) . . . . ? 
N4 C20 C21 C22 168.56(12) . . . . ? 
N5 C21 C22 C23 -1.8(2) . . . . ? 
C20 C21 C22 C23 -179.55(12) . . . . ? 
C21 C22 C23 C24 0.0(2) . . . . ? 
C22 C23 C24 C25 1.5(2) . . . . ? 
C21 N5 C25 C24 -0.15(19) . . . . ? 
C21 N5 C25 C26 -176.12(11) . . . . ? 
C23 C24 C25 N5 -1.5(2) . . . . ? 
C23 C24 C25 C26 174.42(12) . . . . ? 
C27 N6 C26 O7 -6.8(2) . . . . ? 
C27 N6 C26 C25 169.83(11) . . . . ? 
N5 C25 C26 O7 -169.58(12) . . . . ? 
C24 C25 C26 O7 14.23(19) . . . . ? 
N5 C25 C26 N6 13.64(17) . . . . ? 
C24 C25 C26 N6 -162.55(12) . . . . ? 
C26 N6 C27 C28 87.45(15) . . . . ? 
N6 C27 C28 C29 67.05(15) . . . . ? 
C27 C28 C29 C30 173.26(11) . . . . ? 
C31 N7 C30 C29 128.03(14) . . . . ? 
C28 C29 C30 N7 -166.25(11) . . . . ? 
C30 N7 C31 O8 6.2(2) . . . . ? 
C30 N7 C31 C32 -172.55(12) . . . . ? 
C9 O9 C32 C31 146.35(11) . . . . ? 
O8 C31 C32 O9 173.85(12) . . . . ? 
N7 C31 C32 O9 -7.32(16) . . . . ? 
 
loop_ 
 _geom_hbond_atom_site_label_D 
 _geom_hbond_atom_site_label_H 
 _geom_hbond_atom_site_label_A 
 _geom_hbond_distance_DH 
 _geom_hbond_distance_HA 
 _geom_hbond_distance_DA 
 _geom_hbond_angle_DHA 
 _geom_hbond_site_symmetry_A 
O10 H10A O12  0.85(2) 1.92(2) 2.7734(15) 177.0(19) . 
O12 H12B O11  0.90(2) 1.92(2) 2.8118(16) 173(2) . 
 
_diffrn_measured_fraction_theta_max    0.914 
_diffrn_reflns_theta_full              27.50 
_diffrn_measured_fraction_theta_full   0.983 
_refine_diff_density_max    0.362 
_refine_diff_density_min   -0.242 
_refine_diff_density_rms    0.045 
